# Supplementary material for: Repeat hepatic resection versus percutaneous ablation for the treatment of recurrent hepatocellular carcinoma: meta-analysis
Source: BJS Open. 2022 Apr 28;6(2):zrac036. doi: 10.1093/bjsopen/zrac036 (PMC9048940; doi:10.1093/bjsopen/zrac036)
Supplement: zrac036_Supplementary_Data [file zrac036_supplementary_data.zip]

Archive with 5 entries (5 files):
- PRISMA_checklist.doc
- Supplementary_Figures.docx
- Supplementary_Table_1.docx
- Supplementary_Table_2.docx
- Supplementary_Table_3.docx
